# Supplementary material for: Evaluation of human obstructive sleep apnea using computational fluid dynamics
Source: Commun Biol. 2019 Nov 21;2:423. doi: 10.1038/s42003-019-0668-z (PMC6872714; doi:10.1038/s42003-019-0668-z)
Supplement: Supplementary file 2 — Supplementary Data 1 [file 42003_2019_668_MOESM2_ESM.xlsx]

## Sheet: Sheet1
AHI	Cp
1	0.5
10	0.84
19	0.68
22	0.99
51	1.26
98	1.44
91	1.99
